# Supplementary material for: Comparison of non-magnetic and magnetic beads multiplex assay for assessment of Plasmodium falciparum antibodies
Source: PeerJ. 2019 Jan 3;7:e6120. doi: 10.7717/peerj.6120 (PMC6321751; doi:10.7717/peerj.6120)
Supplement: Supplemental Information 1 [file peerj-07-6120-s001.xls]

## Sheet: Information
Fig 1 corresponds to datasets used for figure 1
Fig 2 corresponds to datasets used for figure 2
Fig 3 corresponds to datasets used for figure 3
All values are MFI- background values

## Sheet: Fig 1 Revised
Plasma dilution	AMA-1-FVO	AMA-1-FVO	EBA-175	EBA-175	MSP-1-19	MSP-1-19	MSP-1-42_FV0	MSP-1-42_FV0	MSP-3_FV0	MSP-3_FV0
1:50	7432.5	7149.5	6846	6558	5527	5356	5418	5844	1031.5	897.5
1:100	6631	6161	5337.5	4787	4738	4319.5	6052.5	5375	573	553
1:200	6058	4684	4850	3779	5064	3403	7869	5811	421	261
1:400	5477.5	3520.5	3743	2622	4410	3075	8750	6058	251.5	172.5
1:1000	3419.5	2111	1914	1447	2305	1496	6728	4524.5	129	69.5
1:2000	1849	1243	982	833	1347	960.5	4491	3005.5	60	36
1:4000	1164	578.5	564.5	361	799	412.5	2976	1633	37	18

## Sheet: Fig 2 Revised
AMA-1_Nonmagnetic	AMA-1_Magnetic	EBA-175_Nonmagnetic	EBA-175_Magnetic	MSP-19_EKNG_Nonmagnetic	MSP-19_EKNG_Magnetic	MSP-1_42-FV0-NonMagnetic	MSP-1_42-FV0_Magnetic	MSP-3_FV0_Nonmagnetic	MSP-3_FV0_Magnetic
901	526.25	17	41.25	4.5	13	6	12	24	16.5
7	18.5	97	130.5	5	26	14	42.25	33	37
32	26.5	48	54.5	5	13.25	7	15.5	26	29
10.5	12.5	1519	1665.75	15	19.5	55	52.5	29	39
7	8.5	339.5	368.25	13	19.5	5	17.5	40.5	42.25
10	12.5	441	493.75	4	15	10	23	14	18.5
13	13.5	58.5	67.5	25	28	8.5	19.25	62	155
77	89.25	52	69.75	6	14	4	13	17	14
4695.5	5495.25	3194	3107	4276.5	3453	5640.5	5565.75	203.5	459.75
3	9	5	8	6.25	6.5	7	6.5	1	5
2807	2728.5	631	599.5	379	498	1416.5	1568.75	116	216
763	539	249.5	366	2236	2431	5618	5071	11.5	17.25
15	25	17	34.5	19	22.5	20.5	35.75	90	158.5
1138	1433.25	2728	2488	252	233	882	836.25	377.5	857.25
4630	3650.5	4386	4104.75	871.5	899	2073	2304.5	26	53.75
5980	4771.5	6319	5100.5	141	77.25	410.5	348	910	1132.75
37	43.5	12	32.25	12	15.25	9	18.5	12	16.75
1132.5	895	27.5	42.5	56.5	53.5	145.5	119.75	288	270.25
142.5	74.5	164	129.25	329	243.5	837.5	533	17	17
6692	6085.5	4916	4182.25	2799	2077.5	5379	3672	50.5	71
5156	3536.5	2284	1829	46	39.5	352.5	393	91	46.5
8077.5	6357	3473	3161.75	2087	2223.5	6420	3967	50	81.25
2624	1888	950	1028.5	176.5	190	472	424.5	393	824.25
1618.5	1611.25	1102	1276.75	1054	1221	2909.5	3047.25	412	787.25
8078	5933.75	4383.5	3614.5	1548.5	1123.5	5468	3810	300.5	366
3223.5	2176.75	4190	3185	2923	2349.25	5831.5	4475	1766	2062.75
3629.5	2080.5	3743	2636.75	1028.5	736.25	2163.5	1720.5	251	448
4088	3357.25	5149	4109	172	114.25	587	454.5	213	308.5
2336	1057.5	2312	1088.25	256.5	95.5	1067	525.5	159	60
6672.5	5423	7459	4293.25	299	164.5	1005	575.5	187.5	163.5
4063	2733.75	4489	3353	3391	2643	5978	3727	376	330.5
8598	5823.75	7859	3384	6429	2562	8521	3155.5	49.5	41.25
3446.5	3130.75	239	222.25	620	421	2802	2845.5	54.5	56
8003	6009	9184	3758.25	5470	2063	8009	3414	1115	795.5
639.5	365.5	1325	986.5	493	524	965	825	83.5	118
2153	890.5	1745	1012.25	2450	2414.75	6619	4168.75	377.5	616
1034	285.75	20	23.75	90	64.5	212	180.25	25	28.5
7021	2705	6968	3067.5	5012	1989	7140.5	3219	1062	1012.5
5307	4634.25	6247	4554	6626	4299.5	6085.5	3775	5154	3235.5
164	116	53	53.25	74	56	274	251	39	75.25
1447	1433.5	124	187	634	968.5	1769.5	2505.75	13.5	27
5627.5	7336.25	4786	4030	2673	2734	4624.5	4135	389	822

## Sheet: Fig 3 Revised
AMA-1_FV0_Old beads	AMA-1_FV0_New beads	EBA-175_Old beads	EBA-175 New beads	GLURP_R0_Old beads	GLURP_R0_New beads	GLURP_R2_Old beads	GLURP_R2_New beads	LSA NRC_Old beads	LSA NRC_New beads	MSP-1_19_Old beads	MSP_1_19_New beads	MSP-1_42_FV0_Old beads	MSP_1_42_FV0_New beads	MSP-3_FVO_Old beads	MSP-3_FVO_New beads	TRAP_Old beads	TRAP_New beads
2986	2807	436	631	194.5	186	423.5	322	88	290	536	379	1703.5	1416.5	105	116	20	37
686	763	32	249.5	222	465	36	26	155	226.5	3128	2236	5602	5618	8	11.5	27	43
20	15	12	17	105	53	12	16	41	45	7	19	21	20.5	58	90	43	50
1346	1138	2549.5	2728	111	86	1121	542	34	41	316	252	1096.5	882	436.5	377.5	14	22
4338	4630	3992	4386	87	93	76	68	97	126.5	1139	871.5	2282	2073	20	26	105	110
5219.5	5980	5100.5	6319	904.5	688	1481.5	1311	129	159	65	141	426	410.5	1094	910	64	124
41	37	15	12	13.5	8	81	113	49	51	7	12	7	9	14	12	79	106
1102	1132.5	21	27.5	19	20	31	24	37	64	53	56.5	175	145.5	284	288	18	32
118	142.5	108	164	21	14	105	92	83.5	125	493	329	771	837.5	15	17	12	12
6117	6692	4643	4916	218.5	182	227	148	70	68	3433	2799	5790	5379	42	50.5	23	40
4698.5	5156	2134	2284	8	16	186	92	43	35	32	46	293	352.5	73.5	91	65	43
5021.5	8077.5	2378.5	3473	5	6	306	249	35	55.5	2028.5	2087	6052	6420	25	50	10	14
1792.5	2624	539	950	26	21.5	46	41.5	142	177	183.5	176.5	365	472	437	393	13	20.5
1393	1618.5	1109.5	1102	762	673.5	1653	1235	182.5	193	1462	1054	3566	2909.5	487.5	412	57.5	137
4025	8078	2276	4383.5	58	133	851.5	1058	100	302	968	1548.5	3666	5468	168	300.5	227	442.5
2331.5	3223.5	3393	4190	301	388.5	1731.5	1732.5	305	309	2393	2923	5128	5831.5	1594	1766	829.5	1305
3429	3629.5	3647	3743	237	223	1937	1173.5	584	593	1384	1028.5	2707	2163.5	301	251	24.5	36
4731.5	4088	6229	5149	113	63.5	1419	698.5	242	192	321	172	1054.5	587	361.5	213	60.5	74
2206	2336	2294	2312	104	67	297.5	194	372	449	360	256.5	1300	1067	171	159	40	60
5686	6672.5	6530.5	7459	61	60	1434	870	309	229.5	357	299	988	1005	230	187.5	15	22
3249.5	4063	3538	4489	964	778	1276	704	371.5	445	4270	3391	5254.5	5978	420.5	376	49.5	70.5
6712.5	8598	6145	7859	111	109.5	491	367	1085.5	1297	5879.5	6429	7124	8521	29	49.5	25	49
3843	3446.5	135	239	603	480	3246	1841	135.5	151	394	620	3018.5	2802	59	54.5	31	43
6043	8003	6018.5	9184	483	566	1718.5	1282	366	514.5	4916	5470	7011	8009	1034	1115	25	75
603	639.5	934	1325	92	52	1401.5	1004	836.5	1016	718.5	493	1076.5	965	83	83.5	29	40
2038	2153	1387	1745	15	15	175	110	25.5	32	3693	2450	7466	6619	564	377.5	26	48
934	1034	13	20	81	39	43	23	39	32.5	125.5	90	319.5	212	12.5	25	23	24
6481.5	7021	5709	6968	448	298	1446.5	814	142	177	5658	5012	7414.5	7140.5	1202	1062	49	67
5583.5	5307	5971	6247	2012	1517.5	7617	7247.5	1598.5	2062	6269	6626	5567	6085.5	5418	5154	160	383.5
171	164	26	53	17	17	252	272.5	18	15	74	74	321.5	274	41.5	39	133	182.5
1341.5	1447	52.5	124	6	5	18.5	11	16	26.5	1071	634	2123	1769.5	8	13.5	13	12.5
6631.5	5627.5	5234	4786	90	26	992	413	609	653.5	4554.5	2673	6487	4624.5	730	389	29.5	95
